# Supplementary material for: Testing Dose-Dependent Effects of the Nectar Alkaloid Anabasine on Trypanosome Parasite Loads in Adult Bumble Bees
Source: PLoS One. 2015 Nov 6;10(11):e0142496. doi: 10.1371/journal.pone.0142496 (PMC4636389; doi:10.1371/journal.pone.0142496)
Supplement: S1 Data — The first worksheet contains data used for the analysis of survival time. The second worksheet contains data used for analysis of probability of infection and parasite load. The third worksheet describes the variable names in the first two worksheets. (XLSX) [file pone.0142496.s002.xlsx]

## Sheet: data for Crithidia counts
Obs	bee	colony	block	sick	anabtreat	Crithidia	days	wingsize	beemass	totCrith	totCrith2	infection
1	2	W3	1	YES	3.62	0.5	19	2899.71	0.1251	25000	10.1267	1
2	3	W3	1	YES	3.62	0	34	3166.35	0.18	0	0	0
3	4	W2	1	YES	3.62	11	54	3033.03	0.3365	550000	13.2177	1
4	6	W3	1	YES	1.81	0	36	3166.35	0.153	0	0	0
5	8	W2	1	YES	7.25	0	76	2966.37	0.2222	0	0	0
6	9	W3	2	YES	0	1	75	3333	0.209	50000	10.8198	1
7	10	W2	2	YES	3.62	1.5	15	3133.02	0.1835	75000	11.2253	1
8	13	W3	2	YES	1.81	12	6	3133.02	0.1458	600000	13.3047	1
9	15	W2	2	YES	1.81	2	8	.	0.1307	100000	11.5129	1
10	18	W3	3	YES	0	20.5	9	2933.04	0.1503	1025000	13.8402	1
11	26	W1	4	YES	1.81	107	12	3333	0.371	5350000	15.4926	1
12	27	W2	4	YES	0	11.5	14	2966.37	0.2076	575000	13.2621	1
13	40	W2	5	YES	3.62	59	14	3033.03	0.1692	2950000	14.8973	1
14	41	W2	6	YES	0	42	27	2733.06	0.2333	2100000	14.5574	1
15	43	W3	6	YES	0	3	6	3299.67	0.1655	150000	11.9184	1
16	44	W3	6	YES	0	13	11	3299.67	0.1504	650000	13.3847	1
17	46	W1	6	YES	1.81	67.5	13	2466.42	0.1895	3375000	15.0319	1
18	48	W3	6	YES	1.81	6.5	12	2899.71	0.2386	325000	12.6916	1
19	49	W1	7	YES	1.81	157.5	8	2833.05	0.2402	7875000	15.8792	1
20	51	W2	7	YES	0	0	25	2899.71	0.2252	0	0	0
21	53	W1	7	YES	3.62	1	12	.	0.1714	50000	10.8198	1
22	54	W1	7	YES	7.25	0	10	3066.36	0.1812	0	0	0
23	55	W1	7	YES	0	0	12	2666.4	0.2757	0	0	0
24	56	W2	7	YES	0	72.5	33	2633.07	0.0958	3625000	15.1034	1
25	58	W3	8	YES	3.62	63.5	12	3133.02	0.1523	3175000	14.9708	1
26	59	W1	8	YES	7.25	0	10	2433.09	0.109	0	0	0
27	62	W3	8	YES	7.25	0	10	2699.73	0.1329	0	0	0
28	65	W3	9	YES	3.62	0.5	9	2999.7	0.2539	25000	10.1267	1
29	66	W2	9	YES	7.25	0	9	2999.7	0.1239	0	0	0
30	68	W2	9	YES	1.81	11.5	9	.	0.2512	575000	13.2621	1
31	69	W1	9	YES	1.81	0	7	.	0.3105	0	0	0
32	72	W3	9	YES	3.62	21.5	4	2833.05	0.1503	1075000	13.8878	1
33	75	W1	10	YES	3.62	4.5	16	2266.44	0.09	225000	12.3239	1
34	82	W1	11	YES	3.62	34	12	2466.42	0.0737	1700000	14.3461	1
35	89	W1	12	YES	0	0	4	2733.06	0.172	0	0	0
36	90	W2	12	YES	3.62	13.5	8	3199.68	0.2426	675000	13.4225	1
37	91	W1	12	YES	7.25	0	9	.	0.1038	0	0	0
38	94	W3	12	YES	7.25	0	23	3066.36	0.1789	0	0	0
39	96	W3	12	YES	7.25	33	13	2833.05	0.1342	1650000	14.3163	1
40	97	W1	13	YES	0	0	9	2599.74	0.1257	0	0	0
41	98	W3	13	YES	1.81	4	17	2866.38	0.1518	200000	12.2061	1
42	100	W1	13	YES	3.62	47	15	2299.77	0.0905	2350000	14.6699	1
43	101	W1	13	YES	0	0	4	2399.76	0.2219	0	0	0
44	102	W1	13	YES	7.25	30	11	2433.09	0.1502	1500000	14.221	1
45	103	W4	13	YES	0	52	35	3366.33	0.2112	2600000	14.771	1
46	109	W4	14	YES	1.81	0	39	2933.04	0.1859	0	0	0
47	110	W4	14	YES	1.81	19	19	2766.39	0.2188	950000	13.7642	1
48	116	W4	15	YES	7.25	17	17	2766.39	0.2208	850000	13.653	1
49	119	W4	15	YES	7.25	0	7	2833.05	0.1353	0	0	0
50	120	W4	15	YES	3.62	3.5	12	2733.06	0.1604	175000	12.0725	1
51	121	W5	16	YES	3.62	3.5	9	2999.7	0.244	175000	12.0725	1
52	125	W5	16	YES	7.25	0	9	2699.73	0.0831	0	0	0
53	126	W6	16	YES	0	4	6	.	0.1717	200000	12.2061	1
54	128	W4	16	YES	7.25	0.5	6	2899.71	0.3071	25000	10.1267	1
55	133	W6	17	YES	1.81	7	7	.	0.146	350000	12.7657	1
56	134	W6	17	YES	3.62	0	6	2799.72	0.2138	0	0	0
57	135	W6	17	YES	1.81	36	20	3133.02	0.2144	1800000	14.4033	1
58	138	W5	18	YES	0	6.5	8	2799.72	0.1022	325000	12.6916	1
59	149	W6	19	YES	0	61	11	2633.07	0.1705	3050000	14.9307	1
60	151	W6	19	YES	1.81	0	6	2866.38	0.1648	0	0	0

## Sheet: data for days survived
Obs	bee	colony	block	sick	anabtreat	Crithidia	days	wingsize	beemass	totCrith	days2
1	1	W3	1	YES	0	9	39	2933.04	0.1706	450000	3.66356
2	2	W3	1	YES	3.62	0.5	19	2899.71	0.1251	25000	2.94444
3	3	W3	1	YES	3.62	0	34	3166.35	0.18	0	3.52636
4	4	W2	1	YES	3.62	11	54	3033.03	0.3365	550000	3.98898
5	5	W3	1	NO	0	0	54	2866.38	0.1783	0	3.98898
6	6	W3	1	YES	1.81	0	36	3166.35	0.153	0	3.58352
7	7	W2	1	NO	1.81	0	75	2766.39	0.1981	0	4.31749
8	10	W2	2	YES	3.62	1.5	15	3133.02	0.1835	75000	2.70805
9	11	W1	2	NO	1.81	0	49	2499.75	0.2569	0	3.89182
10	12	W2	2	NO	0	0	38	3199.68	0.2344	0	3.63759
11	13	W3	2	YES	1.81	12	6	3133.02	0.1458	600000	1.79176
12	14	W1	2	NO	3.62	0	64	3066.36	0.1569	0	4.15888
13	15	W2	2	YES	1.81	2	8	.	0.1307	100000	2.07944
14	16	W3	2	NO	7.25	0	22	2433.09	0.1863	0	3.09104
15	17	W1	3	NO	1.81	0	7	2899.71	0.1151	0	1.94591
16	18	W3	3	YES	0	20.5	9	2933.04	0.1503	1025000	2.19722
17	19	W1	3	NO	3.62	0	26	2899.71	0.2435	0	3.2581
18	20	W1	3	NO	7.25	0	45	3133.02	0.2758	0	3.80666
19	21	W1	3	NO	1.81	0	30	3333	0.4156	0	3.4012
20	22	W1	3	NO	1.81	0	48	2966.37	0.23	0	3.8712
21	23	W2	3	NO	1.81	0	14	2933.04	0.2756	0	2.63906
22	24	W1	3	NO	3.62	0	17	3033.03	0.1582	0	2.83321
23	25	W1	4	NO	3.62	0	11	.	0.1637	0	2.3979
24	26	W1	4	YES	1.81	107	12	3333	0.371	5350000	2.48491
25	27	W2	4	YES	0	11.5	14	2966.37	0.2076	575000	2.63906
26	29	W3	4	NO	7.25	0	48	.	0.2428	0	3.8712
27	30	W2	4	NO	7.25	0	8	3133.02	0.1573	0	2.07944
28	31	W3	4	NO	3.62	0	8	3266.34	0.1639	0	2.07944
29	32	W1	4	NO	1.81	0	15	2999.7	0.2146	0	2.70805
30	34	W3	5	NO	7.25	0	21	2966.37	0.1476	0	3.04452
31	36	W3	5	NO	3.62	0	9	3133.02	0.2639	0	2.19722
32	39	W3	5	NO	7.25	0	6	2766.39	0.1914	0	1.79176
33	40	W2	5	YES	3.62	59	14	3033.03	0.1692	2950000	2.63906
34	41	W2	6	YES	0	42	27	2733.06	0.2333	2100000	3.29584
35	42	W2	6	NO	1.81	0	23	3166.35	0.3096	0	3.13549
36	43	W3	6	YES	0	3	6	3299.67	0.1655	150000	1.79176
37	44	W3	6	YES	0	13	11	3299.67	0.1504	650000	2.3979
38	45	W3	6	NO	3.62	0	17	.	0.1956	0	2.83321
39	46	W1	6	YES	1.81	67.5	13	2466.42	0.1895	3375000	2.56495
40	47	W2	6	NO	3.62	0	52	2866.38	0.1372	0	3.95124
41	48	W3	6	YES	1.81	6.5	12	2899.71	0.2386	325000	2.48491
42	49	W1	7	YES	1.81	157.5	8	2833.05	0.2402	7875000	2.07944
43	51	W2	7	YES	0	0	25	2899.71	0.2252	0	3.21888
44	52	W1	7	NO	7.25	0	13	3066.36	0.37	0	2.56495
45	53	W1	7	YES	3.62	1	12	.	0.1714	50000	2.48491
46	54	W1	7	YES	7.25	0	10	3066.36	0.1812	0	2.30259
47	55	W1	7	YES	0	0	12	2666.4	0.2757	0	2.48491
48	56	W2	7	YES	0	72.5	33	2633.07	0.0958	3625000	3.49651
49	57	W2	8	NO	0	0	17	2933.04	0.1102	0	2.83321
50	58	W3	8	YES	3.62	63.5	12	3133.02	0.1523	3175000	2.48491
51	59	W1	8	YES	7.25	0	10	2433.09	0.109	0	2.30259
52	60	W2	8	NO	0	0	31	2899.71	0.3267	0	3.43399
53	61	W3	8	NO	0	0	22	2766.39	0.1064	0	3.09104
54	62	W3	8	YES	7.25	0	10	2699.73	0.1329	0	2.30259
55	64	W2	8	NO	0	0	17	.	0.2459	0	2.83321
56	65	W3	9	YES	3.62	0.5	9	2999.7	0.2539	25000	2.19722
57	66	W2	9	YES	7.25	0	9	2999.7	0.1239	0	2.19722
58	67	W2	9	NO	1.81	0	11	3233.01	0.1559	0	2.3979
59	68	W2	9	YES	1.81	11.5	9	.	0.2512	575000	2.19722
60	69	W1	9	YES	1.81	0	7	.	0.3105	0	1.94591
61	71	W2	9	NO	7.25	0	11	3133.02	0.1606	0	2.3979
62	72	W3	9	YES	3.62	21.5	4	2833.05	0.1503	1075000	1.38629
63	75	W1	10	YES	3.62	4.5	16	2266.44	0.09	225000	2.77259
64	77	W2	10	NO	7.25	0	6	3266.34	0.384	0	1.79176
65	78	W3	10	NO	0	0	5	2399.76	0.2364	0	1.60944
66	79	W1	10	NO	0	0	7	2366.43	0.168	0	1.94591
67	80	W2	10	NO	1.81	0	5	3133.02	0.3136	0	1.60944
68	82	W1	11	YES	3.62	34	12	2466.42	0.0737	1700000	2.48491
69	85	W2	11	NO	0	0	17	3266.34	0.239	0	2.83321
70	86	W3	11	NO	1.81	0	5	2633.07	0.3008	0	1.60944
71	87	W1	11	NO	3.62	0	6	2499.75	0.1485	0	1.79176
72	88	W2	11	NO	7.25	0	5	3299.67	0.3096	0	1.60944
73	89	W1	12	YES	0	0	4	2733.06	0.172	0	1.38629
74	90	W2	12	YES	3.62	13.5	8	3199.68	0.2426	675000	2.07944
75	91	W1	12	YES	7.25	0	9	.	0.1038	0	2.19722
76	93	W1	12	NO	0	0	5	2999.7	0.1851	0	1.60944
77	94	W3	12	YES	7.25	0	23	3066.36	0.1789	0	3.13549
78	95	W1	12	NO	7.25	0	9	2299.77	0.0659	0	2.19722
79	96	W3	12	YES	7.25	33	13	2833.05	0.1342	1650000	2.56495
80	97	W1	13	YES	0	0	9	2599.74	0.1257	0	2.19722
81	98	W3	13	YES	1.81	4	17	2866.38	0.1518	200000	2.83321
82	99	W1	13	NO	0	0	9	2233.11	0.1527	0	2.19722
83	100	W1	13	YES	3.62	47	15	2299.77	0.0905	2350000	2.70805
84	101	W1	13	YES	0	0	4	2399.76	0.2219	0	1.38629
85	102	W1	13	YES	7.25	30	11	2433.09	0.1502	1500000	2.3979
86	103	W4	13	YES	0	52	35	3366.33	0.2112	2600000	3.55535
87	104	W4	13	NO	7.25	0	20	2933.04	0.2699	0	2.99573
88	105	W4	14	NO	7.25	0	7	2799.72	0.1947	0	1.94591
89	107	W4	14	NO	7.25	0	6	2833.05	0.112	0	1.79176
90	108	W4	14	NO	3.62	0	9	3033.03	0.1907	0	2.19722
91	109	W4	14	YES	1.81	0	39	2933.04	0.1859	0	3.66356
92	110	W4	14	YES	1.81	19	19	2766.39	0.2188	950000	2.94444
93	111	W4	14	NO	1.81	0	22	2533.08	0.1195	0	3.09104
94	112	W4	14	NO	7.25	0	9	2866.38	0.1151	0	2.19722
95	113	W4	15	NO	0	0	20	3266.34	0.3788	0	2.99573
96	114	W4	15	NO	0	0	13	3432.99	0.189	0	2.56495
97	115	W4	15	NO	1.81	0	31	3166.35	0.2277	0	3.43399
98	116	W4	15	YES	7.25	17	17	2766.39	0.2208	850000	2.83321
99	117	W4	15	NO	1.81	0	4	2899.71	0.1679	0	1.38629
100	118	W4	15	NO	3.62	0	4	3099.69	0.1398	0	1.38629
101	119	W4	15	YES	7.25	0	7	2833.05	0.1353	0	1.94591
102	120	W4	15	YES	3.62	3.5	12	2733.06	0.1604	175000	2.48491
103	121	W5	16	YES	3.62	3.5	9	2999.7	0.244	175000	2.19722
104	122	W6	16	NO	1.81	0	4	2933.04	0.2931	0	1.38629
105	124	W4	16	NO	3.62	0	17	2733.06	0.1692	0	2.83321
106	125	W5	16	YES	7.25	0	9	2699.73	0.0831	0	2.19722
107	126	W6	16	YES	0	4	6	.	0.1717	200000	1.79176
108	128	W4	16	YES	7.25	0.5	6	2899.71	0.3071	25000	1.79176
109	131	W4	17	NO	3.62	0	7	2699.73	0.1688	0	1.94591
110	132	W6	17	NO	0	0	9	2433.09	0.0983	0	2.19722
111	133	W6	17	YES	1.81	7	7	.	0.146	350000	1.94591
112	134	W6	17	YES	3.62	0	6	2799.72	0.2138	0	1.79176
113	135	W6	17	YES	1.81	36	20	3133.02	0.2144	1800000	2.99573
114	136	W4	17	NO	7.25	0	6	2599.74	0.1677	0	1.79176
115	137	W5	18	NO	7.25	0	12	3033.03	0.1791	0	2.48491
116	138	W5	18	YES	0	6.5	8	2799.72	0.1022	325000	2.07944
117	139	W5	18	NO	3.62	0	12	2899.71	0.1327	0	2.48491
118	140	W5	18	NO	7.25	0	5	2966.37	0.1154	0	1.60944
119	141	W5	18	NO	3.62	0	6	2833.05	0.111	0	1.79176
120	142	W5	18	NO	1.81	0	8	2466.42	0.0853	0	2.07944
121	144	W6	18	NO	7.25	0	8	2833.05	0.1264	0	2.07944
122	145	W6	19	NO	0	0	12	2933.04	0.1861	0	2.48491
123	146	W6	19	NO	1.81	0	18	2933.04	0.1437	0	2.89037
124	148	W6	19	NO	0	0	8	.	0.1588	0	2.07944
125	149	W6	19	YES	0	61	11	2633.07	0.1705	3050000	2.3979
126	151	W6	19	YES	1.81	0	6	2866.38	0.1648	0	1.79176
127	152	W6	19	NO	3.62	0	7	2899.71	0.2174	0	1.94591
128	153	W6	20	NO	7.25	0	15	2533.08	0.1082	0	2.70805
129	157	W6	20	NO	1.81	0	12	3199.68	0.1701	0	2.48491
130	159	W6	20	NO	7.25	0	6	2633.07	0.1001	0	1.79176
131	161	W6	21	NO	3.62	0	14	2599.74	0.1666	0	2.63906

## Sheet: variables
/* These are data from Winston Anthony's independent study in 2012 asking how disease (Crithidia yes/no) and anabasine concentration
(0, 1.81, 3.62, 7.2 ppm treatments) affect survivial and Crithidia loads in Bombus impatiens.
Bees were inoculated with Crithidia or not, and then fed a sucrose soln, or sucrose soln with anabasine at the concentrations listed.
Bee is a unique number for each individual.
Colony is a number for each bee colony (use as a blocking term).
There is also a separate blocking term since bees were assigned to treatments randomly within blocks (groups of 8 representing one of each treatment combination)
Sick is YES/NO (inoculated with Crithidia or not) and anabtreat is the level of anabasine in the diet.
Crithidia is the number of Crithidia cells were counted as 5 of the 25 cells in the hemacytometer and the value is the average of 2
counts per bee; this number needs to be multipled by 50,000 to get total Crithidia cells per mL in gut extract
Wingsize is based on measuring the radial wing cell of the front wing and is in um, converted from a microscope measurement with ocular grid.
Beemass is the weight of the bee at time of dissection
Wing size is thought to be a better indicator of bee size, but there are some bees where it was not measured
